# Supplementary material for: Modelling vegetation understory cover using LiDAR metrics
Source: PLoS One. 2019 Nov 27;14(11):e0220096. doi: 10.1371/journal.pone.0220096 (PMC6881062; doi:10.1371/journal.pone.0220096)
Supplement: S1 Data — Variable definitions are found in S1. (ZIP) [file pone.0220096.s004.zip]

Archive with 1 entries (1 files):
- S3 Petawawa Understory Veg and Lidar.csv
